# Supplementary material for: Influence of N-Methylation and Conformation on Almiramide Anti-Leishmanial Activity
Source: Molecules. 2021 Jun 12;26(12):3606. doi: 10.3390/molecules26123606 (PMC8231256; doi:10.3390/molecules26123606)
Supplement: Supplementary file 1 [file molecules-26-03606-s001.zip]

Archive with 1 entries (1 files):
- molecules-1250988-supplementary.pdf
